# Supplementary material for: Species delimitation, environmental cline and phylogeny for a new Neotropical genus of Cryptinae (Ichneumonidae)
Source: PLoS One. 2020 Oct 9;15(10):e0237233. doi: 10.1371/journal.pone.0237233 (PMC7546512; doi:10.1371/journal.pone.0237233)
Supplement: S1 File — (XLSX) [file pone.0237233.s001.xlsx]

## Sheet: Data
					MESOSOMA																																										METASOMA
Morphology	Specimen				PT01			PT02			PT03			PT04			PT05			PT06			PT07			PT08			PT09			PT10			PT11			PT12			PT13			PT14			PT15
Matrix:	DBNum	LAT	LAT discr	ALT(m)	R01	G01	B01	R02	G02	B02	R03	G03	B03	R14	G14	B14	R04	G04	B04	R05	G05	B05	R06	G06	B06	R07	G07	B07	R08	G08	B08	R09	G09	B09	R10	G10	B10	R11	G11	B11	R12	G12	B12	R13	G13	B13	R15	G15	B15
AMNHTate	AMNHTate	3.51333	0	1135	?	?	?	0.482353	0.474208	0.477526	0.385219	0.404223	0.389442	0.816591	0.629864	0.530618	0.659729	0.520362	0.457617	0.459729	0.459427	0.449774	0.817798	0.574661	0.448869	0.632881	0.407541	0.277526	0.891704	0.636802	0.452489	0.726395	0.516742	0.428959	0.84917	0.547813	0.375566	0.392459	0.405128	0.398492	0.990347	0.964103	0.826848	0.738763	0.548115	0.413273	0.721267	0.5819	0.39457
	BeloMonte12	7.82062	1	41	0.109502	0.113122	0.130618	0.193363	0.195173	0.194872	0.335747	0.33635	0.316742	0.734238	0.582202	0.412368	0.360181	0.26184	0.24736	0.158069	0.161991	0.164404	0.562293	0.344796	0.241327	0.47089	0.308597	0.184615	0.47994	0.284465	0.243137	0.417798	0.229563	0.149321	0.524585	0.293213	0.227753	0.298039	0.294118	0.282353	0.894419	0.821418	0.706787	0.21991	0.101659	0.088989	0.138763	0.086878	0.077526
	bfsAMNH_FG_raw	8.37284	0	200	0.21629	0.206335	0.210558	0.288084	0.287179	0.292911	0.3454	0.348115	0.351735	0.921267	0.827753	0.66003	0.354751	0.2727	0.244646	0.269683	0.268175	0.269683	0.666667	0.494721	0.378884	0.528205	0.387934	0.279336	0.649774	0.460332	0.355354	0.580995	0.404223	0.304072	0.726697	0.531825	0.397888	0.388235	0.372247	0.360483	0.98009	0.983107	0.84917	0.671795	0.499246	0.377979	0.422926	0.407541	0.39095
	bfsCNCI_FG_raw	4.90129	0	230	0.286275	0.287481	0.287481	0.321569	0.320362	0.320664	0.371342	0.367421	0.35083	0.4727	0.394872	0.361689	0.507692	0.428054	0.376772	0.422624	0.409351	0.397888	0.715837	0.524284	0.400905	0.680845	0.54178	0.393967	0.710106	0.542685	0.425641	0.583409	0.430166	0.377979	0.493514	0.295928	0.21086	0.353544	0.344495	0.33635	0.998492	0.922775	0.778281	0.443439	0.328205	0.292308	0.6	0.559879	0.432881
	bfsINPA_FG_raw	7.61427	1	97	0.524284	0.475113	0.444042	0.574359	0.571946	0.569834	0.61086	0.61448	0.612066	0.972247	0.972549	0.968627	0.294721	0.294721	0.295023	0.282655	0.280845	0.269985	0.425943	0.412971	0.395475	0.292911	0.292911	0.298341	0.423529	0.409955	0.39638	0.385219	0.369532	0.357466	0.357768	0.353846	0.357768	0.392157	0.390045	0.374359	0.60543	0.606335	0.601508	0.339668	0.339367	0.339065	?	?	?
FAS1124	FAS1124	25.0117	3	557	0.363198	0.355656	0.342081	0.398793	0.38552	0.377376	0.481448	0.471192	0.439517	0.490196	0.453092	0.434992	0.461237	0.41991	0.405128	0.355053	0.353243	0.340875	0.86365	0.606335	0.46184	0.460633	0.406938	0.383107	0.894118	0.669382	0.41991	0.881146	0.59276	0.429261	0.877526	0.578582	0.403922	0.398793	0.396983	0.387632	0.934238	0.910709	0.882051	0.686878	0.513424	0.435897	0.164706	0.171041	0.148416
	FAS1125	24.982	3	185	0.397888	0.372549	0.361388	0.403017	0.411161	0.409955	0.533937	0.540271	0.505279	0.488084	0.469382	0.456712	0.445551	0.415083	0.402413	0.384615	0.371041	0.357466	0.741176	0.519155	0.384917	0.448567	0.420814	0.407843	0.710407	0.528205	0.436802	0.642836	0.398793	0.301357	0.81448	0.549623	0.402413	0.432881	0.420211	0.408145	0.939065	0.903771	0.805128	0.603017	0.463952	0.3819	?	?	?
	FAS1126	25.0046	3	501	0.40543	0.38009	0.367722	0.405732	0.391252	0.378281	0.441026	0.450075	0.412971	0.454902	0.455505	0.437707	0.431674	0.415385	0.398793	0.362594	0.352036	0.329412	0.575566	0.464555	0.447059	0.426244	0.406637	0.384012	0.752338	0.487179	0.425339	0.743891	0.467873	0.326395	0.840724	0.524585	0.414178	0.391554	0.386425	0.369532	0.917647	0.871192	0.72187	0.553544	0.394268	0.361991	0.332127	0.345098	0.303771
FAS1127	FAS1127	25.0135	3	561	0.306486	0.299849	0.297436	0.474811	0.472097	0.46727	0.540573	0.533333	0.502262	0.410558	0.419608	0.41086	0.464857	0.424133	0.415083	0.450377	0.439819	0.431976	0.66546	0.517647	0.489593	0.505279	0.500452	0.507089	0.873605	0.587632	0.412368	0.713725	0.453997	0.360784	0.876923	0.58009	0.445551	0.463047	0.452187	0.438612	0.975264	0.954751	0.922172	0.617195	0.46727	0.431071	0.27813	0.289291	0.264555
FAS1128	FAS1128	24.6176	2	789	0.414781	0.396983	0.388537	0.40181	0.399698	0.397888	0.459729	0.488688	0.461237	0.434992	0.4727	0.457315	0.386124	0.365309	0.341478	0.371041	0.366817	0.360181	0.52006	0.444646	0.425339	0.406335	0.384012	0.387029	0.679035	0.492308	0.425943	0.482655	0.430769	0.416893	0.574359	0.481146	0.455505	0.414781	0.405732	0.389744	0.979186	0.969834	0.941176	0.448869	0.383409	0.359578	0.35083	0.378582	0.346908
FAS1129	FAS1129	24.6441	2	775	0.375264	0.358069	0.337858	0.425339	0.416893	0.41086	0.455505	0.450075	0.443439	0.469382	0.443741	0.421116	0.487179	0.480543	0.473605	0.48537	0.471192	0.462745	0.621719	0.515837	0.477828	0.376471	0.344193	0.315234	0.866667	0.591855	0.483861	0.736953	0.519457	0.402715	0.841026	0.574962	0.472097	0.418703	0.427451	0.412971	0.905882	0.896833	0.853997	0.705279	0.563198	0.501659	0.191252	0.20181	0.164404
	FAS1130	24.982	3	185	0.459125	0.441026	0.432278	0.447964	0.442232	0.437707	0.484163	0.47813	0.464555	0.457617	0.479035	0.463952	0.47813	0.485671	0.482956	0.450075	0.435596	0.429563	0.529412	0.492609	0.481146	0.399095	0.393665	0.404827	0.654902	0.490498	0.455204	0.645249	0.457014	0.395173	0.660332	0.52549	0.476018	0.498039	0.490799	0.480241	0.933937	0.894721	0.750226	0.593363	0.431373	0.373756	?	?	?
	FAS1131	25.0117	3	557	0.352036	0.338763	0.334238	0.427753	0.431071	0.420814	0.520362	0.530015	0.497134	0.449774	0.457014	0.430468	0.463047	0.436199	0.425038	0.390649	0.388839	0.375867	0.728205	0.510106	0.463952	0.457014	0.416893	0.41267	0.867572	0.66365	0.46003	0.837707	0.573756	0.471493	0.79819	0.532127	0.435897	0.431071	0.434691	0.424133	0.955958	0.919457	0.868477	0.649774	0.517345	0.479336	0.159276	0.163499	0.146003
FAS1165	FAS1165	25.0069	3	513	0.339065	0.316139	0.294419	0.324887	0.31644	0.307391	0.403922	0.381297	0.367421	0.386727	0.387632	0.362896	0.365913	0.355958	0.343891	0.362293	0.323982	0.302866	0.660633	0.452187	0.361388	0.357768	0.338462	0.32187	0.755656	0.480241	0.400905	0.472398	0.399095	0.384917	0.584012	0.349623	0.267873	0.321569	0.327602	0.321569	0.873002	0.836802	0.721569	0.626848	0.422926	0.354449	?	?	?
FAS331	FAS331	25.0135	3	561	0.416893	0.397285	0.40181	0.441629	0.444947	0.444344	0.46546	0.470287	0.447964	0.47632	0.475113	0.46184	0.507391	0.494118	0.487179	0.479035	0.470287	0.464555	0.542383	0.53454	0.532127	0.421719	0.402715	0.39276	0.587632	0.511614	0.491403	0.493816	0.472398	0.470287	0.502262	0.445249	0.434087	0.451885	0.444042	0.434691	0.784314	0.689291	0.589442	0.451885	0.41991	0.409653	?	?	?
	FAS332	25.0117	3	557	0.450679	0.438311	0.422323	0.407541	0.399698	0.391855	0.544796	0.53816	0.518854	0.542986	0.553544	0.536953	0.502866	0.490196	0.484163	0.448567	0.437707	0.428356	0.533333	0.449774	0.415988	0.39457	0.371946	0.358974	0.615385	0.495324	0.45098	0.467873	0.448869	0.432278	0.517647	0.462745	0.432278	0.458522	0.450679	0.441931	0.910106	0.873303	0.757768	0.557768	0.470588	0.437104	0.148416	0.15083	0.127602
FAS333	FAS333	25.0046	3	501	0.39638	0.387029	0.368627	0.406938	0.401508	0.397587	0.53997	0.546606	0.514027	0.499849	0.473906	0.46546	0.475716	0.449774	0.429864	0.371644	0.361086	0.345098	0.537858	0.462142	0.444344	0.434087	0.402112	0.392157	0.631674	0.471192	0.415988	0.583107	0.484766	0.454299	0.564404	0.470588	0.447964	0.38371	0.383107	0.371041	0.926998	0.904072	0.81448	0.682655	0.502564	0.420814	0.2727	0.273002	0.242836
	FAS334	25.0069	3	513	0.382202	0.365913	0.360483	0.385822	0.38914	0.389442	0.497134	0.510407	0.489894	0.460633	0.44736	0.436199	0.433786	0.426244	0.418401	0.301357	0.269382	0.262443	0.54902	0.492609	0.469683	0.334238	0.305882	0.300151	0.554751	0.4727	0.45822	0.4546	0.387632	0.369231	0.499849	0.471192	0.453997	0.436501	0.435294	0.425641	0.937255	0.917949	0.822624	0.563801	0.439517	0.377677	?	?	?
	FAS335	24.982	3	185	0.394872	0.382504	0.368326	0.448869	0.436802	0.427753	0.488084	0.46546	0.434389	0.456712	0.456109	0.453394	0.444042	0.437104	0.425038	0.279638	0.262142	0.248265	0.503469	0.494721	0.486878	0.440121	0.425339	0.413876	0.462443	0.421418	0.406033	0.399095	0.382504	0.374359	0.520362	0.471493	0.465158	0.394872	0.403318	0.401207	0.980694	0.963198	0.935747	0.464857	0.414781	0.39819	0.317949	0.335445	0.280543
FAS4600	FAS4600	7.68626	1	111	0.3819	0.363499	0.359276	0.364103	0.362594	0.360483	0.526697	0.53092	0.511011	0.715837	0.60543	0.509804	0.511614	0.403922	0.353243	0.39276	0.382202	0.379487	0.866365	0.606637	0.439216	0.472398	0.39276	0.367119	0.798492	0.58371	0.449774	0.793967	0.536652	0.427753	0.858824	0.584615	0.45279	0.423228	0.417798	0.41086	0.99095	0.982202	0.955656	0.753846	0.556561	0.378582	0.297134	0.268477	0.222323
FAS4601	FAS4601	7.68626	1	111	0.231071	0.223228	0.222323	0.326998	0.338763	0.344796	0.432579	0.423529	0.402413	0.948416	0.920664	0.876018	0.478733	0.428356	0.427753	0.424133	0.410558	0.409955	0.847059	0.59095	0.447964	0.356561	0.227753	0.166214	0.902866	0.747511	0.430769	0.85279	0.565913	0.423529	0.845249	0.604827	0.388839	0.354751	0.356561	0.349925	0.954148	0.937858	0.921267	0.564103	0.369231	0.269985	0.272398	0.264857	0.224736
FAS4602	FAS4602	4.72284	0	61	?	?	?	?	?	?	?	?	?	?	?	?	?	?	?	?	?	?	?	?	?	?	?	?	?	?	?	?	?	?	?	?	?	?	?	?	?	?	?	?	?	?	0.255204	0.266063	0.222624
FAS4603	FAS4603	4.72284	0	61	0.441026	0.434691	0.420513	0.364706	0.364706	0.361086	0.496229	0.486878	0.476923	0.561086	0.523379	0.492006	0.600603	0.410256	0.289593	0.434691	0.424434	0.422021	0.845551	0.624133	0.435294	0.81991	0.630166	0.536652	0.832579	0.58552	0.378582	0.632881	0.424736	0.28175	0.645249	0.453997	0.361689	0.440121	0.432579	0.421116	0.926697	0.917044	0.844344	0.680241	0.546606	0.464555	0.342081	0.350528	0.327903
FAS4604	FAS4604	5.41234	0	80	0.35264	0.338462	0.330618	0.358974	0.358371	0.353846	0.406637	0.421418	0.400905	0.9273	0.896531	0.84917	0.554148	0.396682	0.279035	0.367119	0.363801	0.353544	0.840724	0.599397	0.410558	0.435294	0.386124	0.355958	0.813575	0.544193	0.332428	0.595173	0.34902	0.227451	0.772549	0.510106	0.344193	0.396682	0.380694	0.362594	0.964103	0.934842	0.889894	0.559578	0.396983	0.266365	?	?	?
FAS4605	FAS4605	6.63951	1	75	0.319155	0.308899	0.304676	0.327903	0.325792	0.32187	0.47813	0.481146	0.453092	0.643741	0.515837	0.41629	0.635596	0.453394	0.356259	0.365008	0.369532	0.365913	0.86908	0.616591	0.501056	0.719155	0.505581	0.35264	0.890196	0.676923	0.480543	0.706787	0.499246	0.471493	0.748115	0.475415	0.393665	0.38371	0.378281	0.368326	0.986727	0.977979	0.946003	0.554449	0.398793	0.333333	0.379487	0.315837	0.263348
	FAS4606	6.46006	1	36	0.357768	0.331825	0.332127	0.28537	0.2727	0.274208	0.411161	0.408748	0.393062	0.653394	0.568326	0.431976	0.897738	0.701056	0.390649	0.32006	0.311312	0.306787	0.871493	0.638914	0.422021	0.66727	0.486275	0.396078	0.885671	0.659729	0.378884	0.825641	0.542685	0.373152	0.8727	0.586425	0.387029	0.354148	0.347813	0.340573	0.982805	0.965913	0.94721	0.829864	0.586124	0.346305	0.907994	0.8546	0.736048
FAS4607	FAS4607	6.45973	1	17	0.313725	0.297134	0.291403	0.244947	0.240422	0.243137	0.340573	0.341478	0.329412	0.609351	0.480845	0.354751	0.4	0.355958	0.344796	0.31825	0.319457	0.308597	0.760181	0.503469	0.34178	0.546606	0.415385	0.34359	0.831674	0.566214	0.358371	0.524585	0.321569	0.238311	0.685671	0.469382	0.376471	0.401508	0.395173	0.371644	0.904977	0.877526	0.814178	0.604525	0.432579	0.307692	?	?	?
	FAS4608	6.48945	1	16	0.275716	0.249774	0.239517	0.266667	0.25641	0.24736	0.348718	0.329412	0.315234	0.859427	0.805128	0.61086	0.817798	0.617195	0.305279	0.273303	0.26184	0.245551	0.886878	0.750226	0.385822	0.66184	0.441327	0.300151	0.864857	0.722775	0.351131	0.815385	0.568024	0.329412	0.816591	0.54359	0.219005	0.374057	0.361086	0.33816	0.975867	0.969231	0.951131	0.699849	0.46908	0.253997	0.287783	0.197888	0.136652
	FAS4609	6.46006	1	36	0.325189	0.313725	0.285068	0.239819	0.230468	0.222926	0.393062	0.393363	0.374962	0.918552	0.898039	0.806335	0.471192	0.375867	0.354751	0.33997	0.327602	0.313725	0.87089	0.613876	0.375566	0.685068	0.467572	0.323379	0.873906	0.628356	0.367119	0.740875	0.419608	0.241629	0.870287	0.549623	0.342986	0.307692	0.310407	0.303771	0.972247	0.953544	0.926094	0.587934	0.392459	0.247059	0.840121	0.794872	0.746003
	FAS4610	6.46006	1	36	0.286275	0.27089	0.260935	0.289894	0.285068	0.277828	0.522775	0.515535	0.481448	0.821418	0.692911	0.544495	0.524887	0.403318	0.370739	0.344796	0.342986	0.333937	0.807843	0.544193	0.367722	0.634389	0.406637	0.241327	0.833183	0.558371	0.328808	0.809351	0.508296	0.355053	0.849774	0.54721	0.356863	0.355958	0.349321	0.340271	0.911011	0.896833	0.878431	0.709804	0.488688	0.318552	?	?	?
FAS4611	FAS4611	6.46006	1	36	0.257919	0.246757	0.234992	0.340573	0.336953	0.333032	0.490498	0.493514	0.464555	0.917647	0.896229	0.835596	0.450679	0.372549	0.361991	0.359879	0.344796	0.332127	0.831976	0.537557	0.355053	0.774057	0.494118	0.310106	0.788537	0.487783	0.289593	0.678431	0.434389	0.377074	0.760483	0.449472	0.340271	0.388235	0.379186	0.356259	0.959578	0.936652	0.894721	0.555656	0.407541	0.346003	0.777979	0.662142	0.437707
	FAS4612	6.46006	1	36	0.209351	0.199698	0.20724	0.352941	0.339065	0.33635	0.413575	0.423228	0.41086	0.764103	0.692308	0.584917	0.421719	0.353544	0.310407	0.323982	0.315234	0.311011	0.712217	0.501961	0.377074	0.549925	0.428658	0.385822	0.673303	0.499849	0.369834	0.616893	0.389744	0.262142	0.753544	0.491403	0.333635	0.338763	0.336953	0.33092	0.903771	0.901056	0.885068	0.655204	0.458824	0.232278	0.93454	0.901357	0.843741
FAS4613	FAS4613	6.46006	1	36	0.317949	0.306486	0.297436	0.288084	0.282956	0.278431	0.415988	0.412368	0.386124	0.704072	0.578281	0.477526	0.497436	0.419005	0.397587	0.341478	0.333937	0.32549	0.702564	0.460633	0.295324	0.580694	0.428054	0.363801	0.873002	0.609351	0.366516	0.589442	0.339668	0.235596	0.772247	0.494118	0.361388	0.328808	0.331523	0.324284	0.890799	0.85279	0.787934	0.762594	0.52549	0.349925	0.914329	0.868477	0.784917
FAS4614	FAS4614	19.4895	2	52	0.398492	0.353243	0.33454	0.326094	0.317345	0.323077	0.455505	0.442836	0.435294	0.851282	0.681146	0.516742	0.676923	0.505279	0.436501	0.283258	0.285973	0.281146	0.86908	0.594268	0.41629	0.862745	0.639517	0.438311	0.860633	0.608145	0.402112	0.844344	0.569532	0.420513	0.835294	0.552036	0.400603	0.374962	0.389442	0.383107	0.980995	0.970437	0.951131	0.457617	0.287179	0.225339	0.316139	0.253997	0.206335
INPA	INPA	7.81767	1	37	0.276923	0.279035	0.315535	0.242836	0.251282	0.286878	0.306787	0.324887	0.352338	0.605732	0.596078	0.39638	0.413876	0.317345	0.282956	0.280241	0.286275	0.320965	0.67089	0.452187	0.21267	0.528808	0.394872	0.173454	0.668175	0.44736	0.099849	0.574359	0.351433	0.24736	0.73454	0.47451	0.181297	0.299548	0.298039	0.332127	0.847662	0.845852	0.581599	0.580995	0.344193	0.026848	0.247662	0.245551	0.293816
	Tepequem2_12	5.69984	0	416	0.126094	0.11644	0.146606	0.188235	0.18371	0.19457	0.276621	0.284163	0.315234	0.87813	0.767119	0.586425	0.679035	0.473605	0.2546	0.13997	0.145098	0.150226	0.681448	0.504072	0.311614	0.624736	0.441327	0.250377	0.753846	0.512217	0.304374	0.651584	0.484766	0.291101	0.679035	0.41267	0.187934	0.297738	0.301659	0.295324	1	1	1	0.566817	0.397587	0.201508	0.745098	0.548115	0.362896
	Tepequem3_12	5.69984	0	416	0.302564	0.299246	0.304977	0.340573	0.323077	0.287179	0.412066	0.422624	0.436199	0.330317	0.245852	0.19276	0.453394	0.329412	0.260332	0.32368	0.334238	0.347511	0.659427	0.425339	0.245551	0.560181	0.415686	0.279638	0.80543	0.550226	0.440724	0.593363	0.349623	0.186727	0.68356	0.397888	0.262443	0.263952	0.272398	0.257014	1	1	0.997285	0.646456	0.425038	0.2	0.337255	0.303469	0.328205
	Tepequem4_12	5.69984	0	416	0.230468	0.243137	0.275716	0.33997	0.346908	0.360483	0.287179	0.279035	0.282655	0.443439	0.353243	0.294721	0.61086	0.485068	0.395173	0.185219	0.206637	0.221116	0.613273	0.387029	0.266365	0.454902	0.299849	0.156259	0.619608	0.34178	0.220513	0.397888	0.233484	0.152036	0.550528	0.344193	0.24917	0.219306	0.206938	0.215988	1	1	0.998492	0.545098	0.31825	0.152036	0.25822	0.232881	0.26727
	Tepequem5_12	8.46867	0	416	0.111312	0.11644	0.122474	0.293514	0.292308	0.301961	0.460332	0.474811	0.48537	0.817195	0.688084	0.506486	0.475113	0.28356	0.165913	0.217195	0.222021	0.234992	0.621116	0.422624	0.27813	0.587029	0.366516	0.248265	0.58552	0.376772	0.234691	0.571946	0.395777	0.326998	0.670588	0.472398	0.401508	0.243741	0.237707	0.243439	0	0	0	0	0	0	0.209955	0.225641	0.306184
UFES41704	UFES41704	24.7648	3	790	0.339367	0.335445	0.326094	0.39819	0.387934	0.384314	0.457315	0.454902	0.434992	0.455807	0.455505	0.444042	0.431071	0.411765	0.406637	0.412066	0.383107	0.359879	0.652489	0.409351	0.300754	0.249472	0.233183	0.228959	0.727903	0.499849	0.39457	0.699849	0.479336	0.406033	0.682051	0.464555	0.40181	0.382504	0.373152	0.351433	0.976169	0.954751	0.923379	0.514027	0.362594	0.310407	?	?	?
UFES41705	UFES41705	24.7648	3	790	0.377979	0.361689	0.354751	0.408145	0.40181	0.395173	0.485068	0.489894	0.469382	0.403922	0.387934	0.372247	0.453997	0.38914	0.375566	0.361086	0.338763	0.319457	0.486576	0.39819	0.370437	0.444042	0.420513	0.413575	0.51825	0.459729	0.429563	0.502262	0.428959	0.409351	0.463952	0.413273	0.403318	0.342685	0.337858	0.324887	0.972851	0.948416	0.883861	0.545098	0.421418	0.395777	0.32006	0.355958	0.311011
	UFES41706	24.7648	3	790	0.338763	0.320664	0.303469	0.381599	0.369532	0.367421	0.45822	0.452187	0.436802	0.559879	0.435294	0.387632	0.434992	0.380392	0.368929	0.275113	0.275716	0.27089	0.484465	0.397888	0.378582	0.434992	0.375566	0.356561	0.634389	0.460332	0.412368	0.410558	0.34178	0.324585	0.561388	0.450377	0.416893	0.356259	0.362293	0.356259	0.914329	0.895023	0.872398	0.551131	0.40724	0.346908	0.20905	0.215988	0.190045
UFES45548	UFES45548	19.4342	2	115	0.236199	0.209351	0.199698	0.393062	0.391855	0.390649	0.46003	0.473002	0.458824	0.556259	0.488989	0.417496	0.509201	0.468175	0.456109	0.397587	0.38914	0.375867	0.58733	0.447059	0.409955	0.575566	0.421116	0.373152	0.606033	0.479336	0.463348	0.462745	0.300754	0.255505	0.519155	0.40362	0.377677	0.351433	0.350226	0.34178	0.899548	0.849472	0.698039	0.583107	0.447964	0.412971	0.482956	0.420814	0.349925
UFES45852	UFES45852	19.0695	2	94	0.365008	0.352338	0.339668	0.442232	0.431976	0.432278	0.470287	0.48356	0.46546	0.61629	0.510106	0.435596	0.488084	0.427753	0.4181	0.347511	0.337255	0.32187	0.657014	0.481448	0.409351	0.396983	0.361086	0.347511	0.645551	0.453394	0.385822	0.55083	0.402112	0.319155	0.711312	0.487179	0.378884	0.395475	0.39457	0.380995	0.915234	0.895023	0.859427	0.621418	0.48537	0.365611	0.236199	0.246456	0.219306
	UFES45855	19.0695	2	94	0.386124	0.376471	0.362594	0.39638	0.392459	0.393062	0.47813	0.479035	0.466365	0.662443	0.618703	0.558974	0.41629	0.406637	0.394872	0.39276	0.363198	0.341176	0.564706	0.453997	0.424133	0.322775	0.289894	0.276018	0.595475	0.457617	0.418401	0.584314	0.459125	0.415686	0.600603	0.438009	0.391252	0.38552	0.392459	0.385822	0.944193	0.895626	0.79095	0.613273	0.484766	0.403318	?	?	?
UFES45885	UFES45885	19.2978	2	89	0.38371	0.367421	0.355354	0.410558	0.400302	0.396983	0.461237	0.445852	0.433786	0.670287	0.543288	0.41267	0.441026	0.379186	0.354148	0.340573	0.3273	0.308899	0.725189	0.543891	0.454902	0.554449	0.422323	0.362594	0.745098	0.525189	0.403318	0.654299	0.486275	0.39638	0.776772	0.554148	0.418703	0.365913	0.360784	0.359578	0.971946	0.960784	0.940573	0.555053	0.382202	0.253997	?	?	?
UFES49039	UFES49039	25.1876	3	714	0.349623	0.334238	0.321569	0.3454	0.341478	0.345098	0.466365	0.471795	0.449774	0.507994	0.460935	0.439819	0.47813	0.442836	0.44917	0.379487	0.374057	0.356863	0.736652	0.532127	0.415686	0.659125	0.529412	0.480845	0.774962	0.576169	0.442836	0.696229	0.491101	0.364103	0.723077	0.524585	0.415686	0.425943	0.4181	0.400905	0.923077	0.907692	0.836802	0.65822	0.480845	0.370739	0.277828	0.282051	0.254299
UFES49049	UFES49049	25.1876	3	714	0.433484	0.423228	0.40543	0.41991	0.415686	0.417798	0.513725	0.506184	0.495023	0.512821	0.492308	0.483258	0.540875	0.52187	0.508899	0.398492	0.384917	0.377074	0.468477	0.445551	0.434691	0.32368	0.309201	0.306184	0.59095	0.481146	0.458824	0.355656	0.333937	0.333333	0.475113	0.411161	0.400905	0.438311	0.441026	0.427451	0.933032	0.884465	0.742986	0.499849	0.384314	0.330015	?	?	?
UFES49155	UFES49155	19.6698	2	123	0.41629	0.403922	0.391855	0.444947	0.436501	0.432579	0.506184	0.502262	0.489593	0.45279	0.444947	0.441629	0.47089	0.461538	0.45098	0.451885	0.449472	0.453394	0.642232	0.511011	0.473303	0.269382	0.257315	0.259125	0.680241	0.507692	0.432881	0.636501	0.485973	0.456109	0.68175	0.490498	0.412066	0.438914	0.431674	0.421719	0.93635	0.910709	0.79638	0.609653	0.477828	0.423831	0.279336	0.293816	0.259125
UFES49176	UFES49176	19.7203	2	354	0.370739	0.356561	0.338763	0.39638	0.385219	0.385822	0.467873	0.44736	0.444947	0.448869	0.38914	0.355958	0.486878	0.468778	0.46184	0.40543	0.397587	0.393363	0.613876	0.485068	0.455807	0.441629	0.372549	0.346606	0.602715	0.445551	0.376471	0.585219	0.430468	0.403318	0.59819	0.471795	0.432278	0.421418	0.420513	0.40724	0.965913	0.939367	0.909804	0.412066	0.338462	0.310407	?	?	?
	UFES50636	25.1876	3	714	0.459427	0.444947	0.429261	0.445852	0.433484	0.422624	0.526094	0.517647	0.492609	0.515535	0.511614	0.491101	0.510709	0.492609	0.482956	0.374057	0.353846	0.345098	0.597587	0.470588	0.435596	0.516742	0.467572	0.452187	0.631674	0.502262	0.48175	0.516139	0.368929	0.298039	0.66365	0.503167	0.451584	0.45098	0.435897	0.423831	0.932127	0.878733	0.748718	0.591252	0.4727	0.431674	0.213273	0.226244	0.19638
[truncated: 36 more columns]
