# Supplementary material for: Species delimitation, environmental cline and phylogeny for a new Neotropical genus of Cryptinae (Ichneumonidae)
Source: PLoS One. 2020 Oct 9;15(10):e0237233. doi: 10.1371/journal.pone.0237233 (PMC7546512; doi:10.1371/journal.pone.0237233)
Supplement: S2 File — (ZIP) [file pone.0237233.s002.zip]

Archive with 2 entries (2 files):
- S3_Matrices/CombinedCHS.tnt
- S3_Matrices/DiscreteCHS.tnt
