# Supplementary material for: Species delimitation, environmental cline and phylogeny for a new Neotropical genus of Cryptinae (Ichneumonidae)
Source: PLoS One. 2020 Oct 9;15(10):e0237233. doi: 10.1371/journal.pone.0237233 (PMC7546512; doi:10.1371/journal.pone.0237233)
Supplement: S2 File — (ZIP) [file pone.0237233.s002.zip › S3_Matrices/CombinedCHS.tnt]

nstates cont ; 
xread
'
Data matrix for Cryptoxenodon metamorphus sp. nov., without Alt/Lat
'
96 29

&[continuous]
FAS579		2.706 2.561 2.410 2.018 2.106 2.021 3.469 3.590 3.451 9.324 9.219 8.905 8.818 8.504 7.207 2.603 2.621 2.431 9.095 8.881 8.594 7.707 5.870 3.774 9.216 8.884 8.419 4.564 2.564 1.538 7.321 5.246 3.318 3.406 3.541 3.315 9.279 9.011 8.522 5.110 3.671 2.630 8.136 7.843 6.796 1.412 1.433 1.222 3.659 2.302 1.388 8.395 8.103 7.635 3.195 2.145 1.698 3.086 1.967 1.514 2.772 1.825 1.080 2.833 1.840 1.297 1.668 1.104 0.814 2.540 1.659 1.164 2.087 1.605 1.228 8.238 7.894 6.962 4.265 2.573 1.376
FAS4602		?     ?     ?     ?     ?     ?     ?     ?     ?     ?     ?     ?     ?     ?     ?     ?     ?     ?     ?     ?     ?     ?     ?     ?     ?     ?     ?     ?     ?     ?     ?     ?     ?     ?     ?     ?     ?     ?     ?     ?     ?     ?     2.552 2.661 2.226 2.627 2.564 2.311 2.621 2.338 2.118 4.084 3.222 2.265 2.253 2.078 2.012 2.069 1.876 1.710 3.210 2.468 2.000 2.968 2.630 2.504 2.579 2.256 2.054 2.576 2.299 2.103 3.967 2.890 2.302 5.348 4.305 3.614 ?     ?     ?    
FAS4603		4.410 4.347 4.205 3.647 3.647 3.611 4.962 4.869 4.769 5.611 5.234 4.920 6.006 4.103 2.896 4.347 4.244 4.220 8.456 6.241 4.353 8.199 6.302 5.367 8.326 5.855 3.786 6.329 4.247 2.818 6.452 4.540 3.617 4.401 4.326 4.211 9.267 9.170 8.443 6.802 5.466 4.646 3.421 3.505 3.279 3.599 3.508 3.324 5.294 4.371 3.342 3.611 3.529 3.342 3.780 3.572 3.351 3.943 3.020 2.335 3.231 3.062 2.992 3.602 3.300 3.035 5.725 4.199 3.243 8.193 6.814 5.258 8.911 8.386 6.585 6.938 5.861 4.570 ?     ?     ?    
FAS4604		3.526 3.385 3.306 3.590 3.584 3.538 4.066 4.214 4.009 9.273 8.965 8.492 5.541 3.967 2.790 3.671 3.638 3.535 8.407 5.994 4.106 4.353 3.861 3.560 8.136 5.442 3.324 5.952 3.490 2.275 7.725 5.101 3.442 3.967 3.807 3.626 9.641 9.348 8.899 5.596 3.970 2.664 ?     ?     ?     3.680 3.885 3.551 3.822 3.891 3.544 5.240 4.362 3.415 3.943 3.834 3.544 4.024 3.870 3.544 4.582 3.397 2.775 3.279 3.071 2.899 3.342 3.077 2.872 3.086 2.772 2.449 2.600 2.256 1.970 5.394 4.293 3.427 3.885 3.050 2.760
FAS4607		3.137 2.971 2.914 2.449 2.404 2.431 3.406 3.415 3.294 6.094 4.808 3.548 4.000 3.560 3.448 3.183 3.195 3.086 7.602 5.035 3.418 5.466 4.154 3.436 8.317 5.662 3.584 5.246 3.216 2.383 6.857 4.694 3.765 4.015 3.952 3.716 9.050 8.775 8.142 6.045 4.326 3.077 ?     ?     ?     ?     ?     ?     ?     ?     ?     8.069 7.170 4.814 2.284 2.226 1.888 3.735 3.155 2.633 7.225 5.071 2.938 2.875 2.802 2.489 4.109 3.062 2.489 7.777 6.238 4.374 8.854 8.359 7.970 8.833 8.374 8.015 ?     ?     ?    
FAS4611		2.579 2.468 2.350 3.406 3.370 3.330 4.905 4.935 4.646 9.176 8.962 8.356 4.507 3.725 3.620 3.599 3.448 3.321 8.320 5.376 3.551 7.741 4.941 3.101 7.885 4.878 2.896 6.784 4.344 3.771 7.605 4.495 3.403 3.882 3.792 3.563 9.596 9.367 8.947 5.557 4.075 3.460 7.780 6.621 4.377 2.516 2.624 2.256 2.790 2.688 2.317 7.370 5.198 3.225 2.606 2.576 2.278 2.842 2.486 2.208 5.164 3.324 1.952 2.842 2.727 2.389 2.691 2.293 1.967 5.973 3.529 1.943 8.682 7.985 7.493 8.790 8.121 7.584 8.549 7.831 7.234
FAS4613		3.179 3.065 2.974 2.881 2.830 2.784 4.160 4.124 3.861 7.041 5.783 4.775 4.974 4.190 3.976 3.415 3.339 3.255 7.026 4.606 2.953 5.807 4.281 3.638 8.730 6.094 3.665 5.894 3.397 2.356 7.722 4.941 3.614 3.288 3.315 3.243 8.908 8.528 7.879 7.626 5.255 3.499 9.143 8.685 7.849 2.124 2.009 1.716 2.621 2.051 1.680 7.321 6.443 4.329 2.172 2.045 1.750 2.546 2.012 1.650 7.176 4.392 2.106 1.867 1.635 1.357 2.259 1.729 1.376 8.024 7.207 4.983 8.033 7.339 6.643 8.404 7.611 7.110 6.917 5.183 4.139
FAS4605		3.192 3.089 3.047 3.279 3.258 3.219 4.781 4.811 4.531 6.437 5.158 4.163 6.356 4.534 3.563 3.650 3.695 3.659 8.691 6.166 5.011 7.192 5.056 3.526 8.902 6.769 4.805 7.068 4.992 4.715 7.481 4.754 3.937 3.837 3.783 3.683 9.867 9.780 9.460 5.544 3.988 3.333 3.795 3.158 2.633 2.492 2.452 2.199 2.302 2.193 1.894 4.688 3.231 2.060 2.615 2.546 2.259 2.416 2.172 1.813 2.811 2.060 1.605 2.383 2.100 1.816 2.223 1.825 1.523 7.560 6.130 4.072 7.919 7.252 5.744 8.700 7.894 6.244 4.510 3.062 2.362
FAS4600		3.819 3.635 3.593 3.641 3.626 3.605 5.267 5.309 5.110 7.158 6.054 5.098 5.116 4.039 3.532 3.928 3.822 3.795 8.664 6.066 4.392 4.724 3.928 3.671 7.985 5.837 4.498 7.940 5.367 4.278 8.588 5.846 4.528 4.232 4.178 4.109 9.910 9.822 9.557 7.538 5.566 3.786 2.971 2.685 2.223 2.492 2.347 2.048 2.712 2.522 2.181 6.573 4.658 2.293 2.962 2.658 2.338 2.814 2.431 2.142 4.181 2.685 1.548 3.053 2.606 2.250 2.558 1.997 1.692 8.929 8.338 7.614 9.116 8.519 7.994 9.213 8.579 8.057 ?     ?     ?    
FAS4601		2.311 2.232 2.223 3.270 3.388 3.448 4.326 4.235 4.024 9.484 9.207 8.760 4.787 4.284 4.278 4.241 4.106 4.100 8.471 5.910 4.480 3.566 2.278 1.662 9.029 7.475 4.308 8.528 5.659 4.235 8.452 6.048 3.888 3.548 3.566 3.499 9.541 9.379 9.213 5.641 3.692 2.700 2.724 2.649 2.247 2.350 2.395 2.060 2.522 2.516 2.226 5.514 4.136 2.875 2.072 2.051 1.729 2.431 2.416 2.130 5.397 3.738 2.443 2.757 2.649 2.395 2.793 2.456 2.151 2.371 2.009 1.620 8.057 7.590 6.081 8.115 7.520 6.051 5.204 4.027 3.077
INPA		3.026 2.992 3.050 3.406 3.231 2.872 4.121 4.226 4.362 3.303 2.459 1.928 4.534 3.294 2.603 3.237 3.342 3.475 6.594 4.253 2.456 5.602 4.157 2.796 8.054 5.502 4.407 5.934 3.496 1.867 6.836 3.979 2.624 2.640 2.724 2.570 1.000 1.000 9.973 6.465 4.250 2.000 3.373 3.035 3.282 3.137 2.977 3.008 3.900 3.397 3.270 5.759 3.946 2.474 3.801 3.385 3.246 3.831 3.324 3.092 6.495 4.917 3.807 3.864 3.327 3.415 2.911 2.205 1.964 5.804 4.742 3.695 8.603 7.454 5.342 8.202 6.649 4.697 5.976 4.905 3.843
UFES45852	3.650 3.523 3.397 4.422 4.320 4.323 4.703 4.836 4.655 6.163 5.101 4.356 4.881 4.278 4.181 3.475 3.373 3.219 6.570 4.814 4.094 3.970 3.611 3.475 6.456 4.534 3.858 5.508 4.021 3.192 7.113 4.872 3.789 3.955 3.946 3.810 9.152 8.950 8.594 6.214 4.854 3.656 2.362 2.465 2.193 2.649 2.646 2.392 2.974 2.869 2.624 4.100 2.923 2.018 3.014 2.839 2.582 2.947 2.534 2.256 4.051 2.875 2.287 2.597 2.428 2.154 2.534 1.656 1.333 2.217 1.602 1.364 7.563 6.275 4.754 7.985 6.637 4.926 4.259 3.246 2.811
UFES45548	2.362 2.094 1.997 3.931 3.919 3.906 4.600 4.730 4.588 5.563 4.890 4.175 5.092 4.682 4.561 3.976 3.891 3.759 5.873 4.471 4.100 5.756 4.211 3.732 6.060 4.793 4.633 4.627 3.008 2.555 5.192 4.036 3.777 3.514 3.502 3.418 8.995 8.495 6.980 5.831 4.480 4.130 4.830 4.208 3.499 2.938 2.932 2.643 4.712 3.798 3.282 4.630 3.110 2.495 2.956 2.676 2.383 4.151 2.899 2.456 3.985 3.152 2.718 2.537 1.807 1.526 3.397 2.431 1.897 5.442 4.145 2.893 7.222 5.692 4.465 7.982 6.368 4.805 ?     ?     ?    
UFES45885	3.837 3.674 3.554 4.106 4.003 3.970 4.612 4.459 4.338 6.703 5.433 4.127 4.410 3.792 3.541 3.406 3.273 3.089 7.252 5.439 4.549 5.544 4.223 3.626 7.451 5.252 4.033 6.543 4.863 3.964 7.768 5.541 4.187 3.659 3.608 3.596 9.719 9.608 9.406 5.551 3.822 2.540 ?     ?     ?     ?     ?     ?     ?     ?     ?     ?     ?     ?     ?     ?     ?     ?     ?     ?     ?     ?     ?     ?     ?     ?     ?     ?     ?     ?     ?     ?     ?     ?     ?     ?     ?     ?     ?     ?     ?    
FAS4614		3.985 3.532 3.345 3.261 3.173 3.231 4.555 4.428 4.353 8.513 6.811 5.167 6.769 5.053 4.365 2.833 2.860 2.811 8.691 5.943 4.163 8.627 6.395 4.383 8.606 6.081 4.021 8.443 5.695 4.205 8.353 5.520 4.006 3.750 3.894 3.831 9.810 9.704 9.511 4.576 2.872 2.253 3.161 2.540 2.063 2.335 1.919 1.557 3.318 2.380 2.036 6.033 3.756 1.858 2.766 2.205 1.873 2.799 2.057 1.662 4.247 2.564 1.575 1.861 1.291 1.056 2.594 1.885 1.526 4.238 2.691 2.091 4.513 2.944 2.127 7.650 6.410 4.371 4.220 2.643 1.864
UFES49155	4.163 4.039 3.919 4.449 4.365 4.326 5.062 5.023 4.896 4.528 4.449 4.416 4.709 4.615 4.510 4.519 4.495 4.534 6.422 5.110 4.733 2.694 2.573 2.591 6.802 5.077 4.329 6.365 4.860 4.561 6.818 4.905 4.121 4.389 4.317 4.217 9.364 9.107 7.964 6.097 4.778 4.238 2.793 2.938 2.591 3.279 3.463 3.050 2.854 2.968 2.597 5.391 4.329 3.143 3.415 3.466 3.119 3.623 3.451 3.201 3.472 2.977 2.727 3.279 3.101 2.757 3.759 3.246 2.974 5.484 4.558 3.442 8.202 6.715 5.183 7.454 6.386 5.520 5.155 4.326 3.952
UFES49176	3.707 3.566 3.388 3.964 3.852 3.858 4.679 4.474 4.449 4.489 3.891 3.560 4.869 4.688 4.618 4.054 3.976 3.934 6.139 4.851 4.558 4.416 3.725 3.466 6.027 4.456 3.765 5.852 4.305 4.033 5.982 4.718 4.323 4.214 4.205 4.072 9.659 9.394 9.098 4.121 3.385 3.104 ?     ?     ?     3.113 3.279 2.851 3.035 3.228 2.736 6.941 5.035 2.887 3.210 3.360 2.938 3.324 3.164 2.899 4.944 3.563 2.715 3.373 3.122 2.872 3.846 3.005 2.564 3.288 2.929 2.727 2.531 2.202 1.982 4.890 3.385 2.498 3.632 2.863 2.452
FAS1128		4.148 3.970 3.885 4.018 3.997 3.979 4.597 4.887 4.612 4.350 4.727 4.573 3.861 3.653 3.415 3.710 3.668 3.602 5.201 4.446 4.253 4.063 3.840 3.870 6.790 4.923 4.259 4.827 4.308 4.169 5.744 4.811 4.555 4.148 4.057 3.897 9.792 9.698 9.412 4.489 3.834 3.596 3.508 3.786 3.469 2.989 3.086 2.887 3.083 3.155 2.893 4.326 3.158 2.326 3.002 2.935 2.793 2.787 2.691 2.452 2.893 2.169 1.813 1.937 1.798 1.644 1.750 1.572 1.472 2.851 2.670 2.341 3.342 3.053 2.775 3.400 3.038 2.721 2.896 2.682 2.374
FAS1129		3.753 3.581 3.379 4.253 4.169 4.109 4.555 4.501 4.434 4.694 4.437 4.211 4.872 4.805 4.736 4.854 4.712 4.627 6.217 5.158 4.778 3.765 3.442 3.152 8.667 5.919 4.839 7.370 5.195 4.027 8.410 5.750 4.721 4.187 4.275 4.130 9.059 8.968 8.540 7.053 5.632 5.017 1.913 2.018 1.644 3.261 3.487 3.068 2.808 3.071 2.637 3.291 2.769 2.205 3.053 3.357 2.965 2.875 2.884 2.603 2.745 2.561 2.377 2.839 2.730 2.446 2.350 2.057 1.819 2.404 2.127 1.825 2.440 2.172 1.870 6.341 5.008 3.873 2.971 2.347 1.976
UFES41704	3.394 3.354 3.261 3.982 3.879 3.843 4.573 4.549 4.350 4.558 4.555 4.440 4.311 4.118 4.066 4.121 3.831 3.599 6.525 4.094 3.008 2.495 2.332 2.290 7.279 4.998 3.946 6.998 4.793 4.060 6.821 4.646 4.018 3.825 3.732 3.514 9.762 9.548 9.234 5.140 3.626 3.104 ?     ?     ?     2.733 2.980 2.633 3.008 3.062 2.633 7.364 5.765 4.154 3.173 3.213 2.808 3.391 3.354 2.995 5.071 4.271 3.704 3.650 3.291 2.986 3.876 3.318 3.059 3.858 3.195 2.787 4.326 3.683 3.273 5.300 4.389 3.680 4.238 3.433 3.116
UFES41705	3.780 3.617 3.548 4.081 4.018 3.952 4.851 4.899 4.694 4.039 3.879 3.722 4.540 3.891 3.756 3.611 3.388 3.195 4.866 3.982 3.704 4.440 4.205 4.136 5.183 4.597 4.296 5.023 4.290 4.094 4.640 4.133 4.033 3.427 3.379 3.249 9.729 9.484 8.839 5.451 4.214 3.958 3.201 3.560 3.110 2.284 2.142 1.870 2.226 2.078 1.834 5.297 3.300 1.668 2.386 2.154 1.870 2.259 1.955 1.671 3.032 1.973 1.523 2.811 2.362 2.030 1.994 1.611 1.312 1.768 1.403 1.128 3.348 2.214 1.716 7.937 6.268 3.970 3.913 2.914 2.335
FAS333		3.964 3.870 3.686 4.069 4.015 3.976 5.400 5.466 5.140 4.998 4.739 4.655 4.757 4.498 4.299 3.716 3.611 3.451 5.379 4.621 4.443 4.341 4.021 3.922 6.317 4.712 4.160 5.831 4.848 4.543 5.644 4.706 4.480 3.837 3.831 3.710 9.270 9.041 8.145 6.827 5.026 4.208 2.727 2.730 2.428 1.952 1.807 1.517 2.341 2.220 1.943 3.312 2.359 1.602 2.468 2.462 2.235 2.374 2.178 1.988 3.342 2.477 1.967 2.365 2.103 1.828 1.786 1.502 1.300 1.602 1.478 1.400 2.486 2.151 1.798 3.201 2.543 2.175 3.342 2.694 2.281
FAS1165		3.391 3.161 2.944 3.249 3.164 3.074 4.039 3.813 3.674 3.867 3.876 3.629 3.659 3.560 3.439 3.623 3.240 3.029 6.606 4.522 3.614 3.578 3.385 3.219 7.557 4.802 4.009 4.724 3.991 3.849 5.840 3.496 2.679 3.216 3.276 3.216 8.730 8.368 7.216 6.268 4.229 3.544 ?     ?     ?     2.522 2.679 2.302 2.253 2.371 2.057 5.167 4.139 2.911 2.422 2.398 2.087 2.256 2.250 1.994 4.127 3.572 3.179 3.122 3.173 2.790 3.309 3.029 2.727 3.059 2.700 2.452 2.875 2.579 2.275 3.104 2.673 2.386 3.385 3.047 2.875
FAS1124		3.632 3.557 3.421 3.988 3.855 3.774 4.814 4.712 4.395 4.902 4.531 4.350 4.612 4.199 4.051 3.551 3.532 3.409 8.637 6.063 4.618 4.606 4.069 3.831 8.941 6.694 4.199 8.811 5.928 4.293 8.775 5.786 4.039 3.988 3.970 3.876 9.342 9.107 8.821 6.869 5.134 4.359 1.647 1.710 1.484 3.309 3.403 3.026 3.421 3.511 3.026 4.742 3.913 2.989 3.451 3.560 3.186 3.167 3.300 2.983 3.792 3.267 2.908 2.851 2.730 2.452 2.923 2.630 2.392 2.896 2.582 2.284 3.095 2.664 2.389 3.152 2.754 2.431 2.594 2.398 2.199
FAS1127		3.065 2.998 2.974 4.748 4.721 4.673 5.406 5.333 5.023 4.106 4.196 4.109 4.649 4.241 4.151 4.504 4.398 4.320 6.655 5.176 4.896 5.053 5.005 5.071 8.736 5.876 4.124 7.137 4.540 3.608 8.769 5.801 4.456 4.630 4.522 4.386 9.753 9.548 9.222 6.172 4.673 4.311 2.781 2.893 2.646 3.493 3.756 3.324 2.805 2.974 2.691 4.866 3.831 3.119 2.878 3.038 2.748 3.466 3.650 3.282 3.647 3.327 3.158 3.379 3.270 3.020 2.748 2.588 2.326 3.002 2.630 2.229 3.910 3.596 3.161 3.173 2.875 2.456 3.164 2.989 2.793
FAS331		4.169 3.973 4.018 4.416 4.449 4.443 4.655 4.703 4.480 4.763 4.751 4.618 5.074 4.941 4.872 4.790 4.703 4.646 5.424 5.345 5.321 4.217 4.027 3.928 5.876 5.116 4.914 4.938 4.724 4.703 5.023 4.452 4.341 4.519 4.440 4.347 7.843 6.893 5.894 4.519 4.199 4.097 ?     ?     ?     2.857 3.074 2.697 2.721 2.863 2.507 3.535 2.998 2.419 2.938 2.953 2.667 2.818 2.854 2.579 2.869 2.320 1.897 2.097 1.867 1.656 2.724 2.465 2.232 2.905 2.802 2.465 2.866 2.643 2.220 3.086 2.787 2.371 4.296 3.900 3.385
UFES49039	3.496 3.342 3.216 3.454 3.415 3.451 4.664 4.718 4.498 5.080 4.609 4.398 4.781 4.428 4.492 3.795 3.741 3.569 7.367 5.321 4.157 6.591 5.294 4.808 7.750 5.762 4.428 6.962 4.911 3.641 7.231 5.246 4.157 4.259 4.181 4.009 9.231 9.077 8.368 6.582 4.808 3.707 2.778 2.821 2.543 2.959 3.038 2.664 2.573 2.549 2.271 5.587 4.066 2.579 2.658 2.600 2.226 3.053 3.119 2.836 4.256 3.249 2.739 3.056 2.836 2.588 2.953 2.597 2.344 2.685 2.097 1.828 3.900 3.430 2.902 3.964 3.373 2.787 ?     ?     ?    
UFES49049	4.335 4.232 4.054 4.199 4.157 4.178 5.137 5.062 4.950 5.128 4.923 4.833 5.409 5.219 5.089 3.985 3.849 3.771 4.685 4.456 4.347 3.237 3.092 3.062 5.910 4.811 4.588 3.557 3.339 3.333 4.751 4.112 4.009 4.383 4.410 4.275 9.330 8.845 7.430 4.998 3.843 3.300 ?     ?     ?     2.839 3.008 2.537 2.754 2.884 2.443 8.051 7.011 4.437 3.023 3.143 2.733 2.739 2.754 2.449 3.324 2.655 2.302 2.995 2.763 2.440 3.339 2.914 2.546 3.113 2.670 2.296 3.041 2.772 2.217 3.632 3.077 2.606 2.081 1.840 1.701
AMNHTate	?     ?     ?     4.824 4.742 4.775 8.166 6.299 5.306 3.852 4.042 3.894 6.597 5.204 4.576 4.597 4.594 4.498 8.178 5.747 4.489 6.329 4.075 2.775 8.917 6.368 4.525 7.264 5.167 4.290 8.492 5.478 3.756 3.925 4.051 3.985 9.903 9.641 8.268 7.388 5.481 4.133 7.213 5.819 3.946 3.722 3.635 2.754 4.326 4.305 3.584 7.810 5.641 3.493 4.223 4.139 3.370 4.220 4.060 3.445 5.783 4.585 3.535 4.262 4.084 3.448 4.437 4.006 3.279 9.529 9.080 6.323 9.695 9.173 7.201 9.484 9.026 6.259 4.947 4.097 3.324

&[numeric]
FAS579		000011100000302
FAS4602		000021100110500
FAS4603		000121100012302
FAS4604		001021101010510
FAS4607		100010100100000
FAS4611		000110001101401
FAS4613		100110000100200
FAS4605		000110001021511
FAS4600		100010001010410
FAS4601		010100110011100
INPA		000020000010401
UFES45852	000011100000410
UFES45548	001010010000501
UFES45885	100010000100210
FAS4614		100020000100500
UFES49155	001011100100501
UFES49176	001021100000011
FAS1128		000021210000512
FAS1129		000022210000511
UFES41704	001021210000412
UFES41705	001021110000502
FAS333		000021210000501
FAS1165		000012210000511
FAS1124		001021210000411
FAS1127		001022211010511
FAS331		001022211000512
UFES49039	001021110000510
UFES49049	001022211000510
AMNHTate	100100010121500
;
cc + 81 83.84 88.92 94;
proc /;
