# Supplementary material for: Species delimitation, environmental cline and phylogeny for a new Neotropical genus of Cryptinae (Ichneumonidae)
Source: PLoS One. 2020 Oct 9;15(10):e0237233. doi: 10.1371/journal.pone.0237233 (PMC7546512; doi:10.1371/journal.pone.0237233)
Supplement: S2 File — (ZIP) [file pone.0237233.s002.zip › S3_Matrices/DiscreteCHS.tnt]

xread
'
Data matrix for Cryptoxenodon metamorphus sp. nov., without Alt/Lat
Diapetimorpha sp. = ES_FAS579_513m
'
24 29
Diapetimorpha_sp	000010015130000030202000
ES_FAS1124_557m		001021213221000041110002
ES_FAS1127_561m		001021220201101051110002
ES_FAS1128_789m		000021212231000051210002
ES_FAS1129_775m		000021220221000051110001
ES_FAS1165_513m		000011220221000051110002
ES_FAS331_561m		001021224241100051210002
ES_FAS333_501m		000021212201000050110002
AM_FAS4600_111m		100011100000101041010110
AM_FAS4601_111m		010100100101001110010010
GUI_FAS4602_61m		000020110100011050010002
GUI_FAS4603_61m		000121113100001230210010
GUI_FAS4604_80m		001020110100101051010001
COL_FAS4605_75m		000111100020102151110110
PA_FAS4607_17m		100010100100010000000110
PA_FAS4611_36m		000110100000110140100110
PA_FAS4613_36m		100111100000010020000110
BA_FAS4614_52m		100020103020010050010000
AM_INPA_416m		000021103020001040110110
ES_UFES41704_790m	001021213221000041210002
ES_UFES41705_790m	001021112131000050210001
BA_UFES45548_115m	001011101011000050111110
BA_UFES45852_89m	000010210100000041010010
BA_UFES45885_89m	100010100000010021010010
ES_UFES49039_714m	001021110101000051010002
ES_UFES49049_714m	001021222231100051010002
BA_UFES49155_123m	001011210100010050110110
BA_UFES49176_354m	001021110100000001110002
VNZ_AMNH_1135m		100101103041012150010000
p;
cc + 0 2.3 5.6 11.15 17 21.23;
proc /;
;
