# Supplementary material for: Species delimitation, environmental cline and phylogeny for a new Neotropical genus of Cryptinae (Ichneumonidae)
Source: PLoS One. 2020 Oct 9;15(10):e0237233. doi: 10.1371/journal.pone.0237233 (PMC7546512; doi:10.1371/journal.pone.0237233)
Supplement: S3 File — (TRE) [file pone.0237233.s003.tre]

(Dismodix_sp:0.14907056738315493938,((Polycyrtidea_pusilla:0.04836597723899858231,Polycyrtidea_sp:0.06444615093168194753)100:0.15866682274440019329,(Acerastes_pertinax:0.24589269316808085031,(Lymeon_cinctiventris:0.21647386771578563947,(((((Golbachiella_hilaris:0.14196204843517626348,Golbachiella_n_sp_2:0.11077365930940964722)100:0.01874599996749508682,Golbachiella_n_sp_1:0.11081336792748665288)100:0.05244347850691998686,(((((Prosthoporus_panamensis:0.04524121703232755753,Prosthoporus_sp:0.10024918073612974767)100:0.32923745695273864964,(Latosculum_n_sp:0.24707346214566364151,Lagarosoma_assitum:0.20433497413725643099)21:0.02524705811914007558)8:0.01732128507849185761,(Fortipalpa_n_sp:0.20051394006676906412,((Distictus_tibialis:0.14890476174197594950,(Cyclaulus_n_sp:0.08250347410971747841,(Digonocryptus_narratorius:0.06545357381261754370,((Digonocryptus_arcaeus:0.03773892433767819105,Digonocryptus_rufigaster:0.05105432312175213483)98:0.04896772070134505078,Digonocryptus_zopherus:0.07153465300753597544)43:0.00778060282767210291)88:0.02766582132042705658)95:0.03372035612675165078)58:0.01463116950887795656,Melanocryptus_delos:0.26333547434406179288)58:0.02006937017170980914)15:0.00654602870607074762)4:0.00754917215716149632,((Loxopus_australis:0.30956556399249279821,((Trihapsis_n_sp_1:0.02097809128649378782,Trihapsis_n_sp_2:0.02986008832036725347)100:0.07086269202993399074,(Diplohimas_n_sp:0.07971625327294870611,(Monothela_n_sp:0.05589862538332711350,(Tricentrum_n_sp:0.13644485518729732032,Xenarthron_sp:0.04207672170449337085)92:0.02992920228604314600)57:0.00960793695557287872)100:0.08653986011594134997)100:0.11125458532352856811)29:0.01891521739756031606,(Priotomis_golbachi:0.20056547514511019470,((Anacis_flammigera:0.03260108575339172587,Anacis_ignifera:0.04130234926515898713)96:0.01347081004216767706,Anacis_sp_1:0.06294554650773345750)100:0.13035067898371441308)11:0.00776384305656055602)11:0.01233648787385987697)8:0.00717665146249231358,((((((((Calaminus_sp:0.16349523332190704639,(Myrmeleonostenus_longipetiolatus:0.24817671834875368320,((Arthula_sp:0.08677737710052832454,Latibulus_sp:0.16927053036312128542)100:0.14533339807471298832,Sphecophaga_vesparum:0.19601769479024344633)85:0.03972735642520240640)25:0.00137759439847048707)31:0.00896026120649992541,(Chromocryptus_sp:0.08844111379487673563,Caenocryptus_sp:0.06827786261582845240)100:0.06781066445099516449)89:0.02617868567463065704,(((Cryptus_sp_3:0.10420624826509676530,(Hedycryptus_rufopetiolatus:0.12399925289426977359,((Buathra_excavata:0.06827066342732687754,Buathra_sp:0.10821158106330411308)75:0.02071062209741407478,(Meringopus_sp:0.08688793808416435394,(Nippocryptus_sp:0.16425787438299169207,Buathra_laborator:0.06596846910459167046)98:0.02906966072733075182)28:0.00276204034158497548)54:0.01813386861527473831)47:0.01326507142192240307)38:0.00735009063224464649,(Cryptus_sp_1:0.07941263514686068559,(((Cryptus_sp_4:0.03918935923820757172,(Cryptus_spilocephalus:0.01693904602918363395,Cryptus_australis:0.02390898283592511261)100:0.02130506359142152542)100:0.03240179377110071618,(Cryptus_sp_2:0.09591850756460376659,Cryptus_rubiginosus:0.08949028046498157252)79:0.01069915305986540374)91:0.03249604900544161151,(Buathra_dorsicarinata:0.04916307653129314836,Cryptus_albitarsis:0.07358850794969810927)100:0.02479941729694718974)90:0.01420102444110585109)91:0.01774456653343525411)99:0.05668943484855265558,(Gessia_n_sp:0.22497734527755119949,(Zonocryptus_luctor:0.15165077532230128443,(Chlorocryptus_purpuratus:0.11171675168101195819,(Coccygodes_nobilis:0.13920572529230720860,Coccygodes_sp:0.13227308664558515283)100:0.05917666245693353061)100:0.11398462863708214154)95:0.04695529183216363284)67:0.03081221984527039714)34:0.01626277056929229664)91:0.04590285553439486105,((((Joppidium_fuscipenne:0.19598867879374856638,(Compsocryptus_callipterus:0.08740854817283133515,Lanugo_schlingeri:0.08698263693823811427)100:0.04615950760804019004)99:0.07393132594205258090,(Camera_thoracica:0.15888008945040221764,(Whymperia_sp:0.41813466372785096370,Lymeon_bicinctus:0.24214373319325355194)47:0.02539985570861425998)87:0.04296078742909858333)93:0.04874949368032472502,((Glabridorsum_stokesii:0.10353699142231201358,Glabridorsum_burmensis:0.10424211081633633080)97:0.05107668919895757415,((Coesula_fulvipes:0.18902719766504796906,((Bozakites_sp_2:0.09993854673572952207,Bozakites_sp_1:0.09914778482234300194)100:0.04629536626744417543,(Piasites_n_sp:0.07037085395023369438,Piasites_carinatus:0.08532318212628646481)100:0.08257287297889057132)100:0.06570939329863853540)97:0.03845901864491788752,((((Ischnus_sp_2:0.03382074127253228285,Ischnus_cinctipes:0.04634694911555054669)100:0.05687416505495308111,Ischnus_sp_1:0.05659458567980082261)77:0.01506933810407451446,Ischnus_curvimaculatus:0.09465975730939962807)72:0.02533615064828588503,Ischnus_celaya:0.10915408052215511137)97:0.03796063649995110034)42:0.00614790536432814790)100:0.08095783557068730873)46:0.01576727515833912380,((((Echthrus_n_sp:0.13506977453375532128,(Echthrus_reluctator:0.05561979687854926024,Echthrus_niger:0.09323301323312084554)100:0.05721224644116545965)99:0.05546565243990845412,((Kemalia_sp_2:0.09822169592982739339,Kemalia_sp_1:0.09469547164355895941)100:0.10251701134849418307,((((Cryptohelcostizus_dichrous:0.02882620179104050662,Cryptohelcostizus_fumipennis:0.02232901943075546111)100:0.14609174360193416531,Nesolinoceras_laluzbrillante:0.21794285527741077968)5:0.01353684701088004282,((Xanthocryptus_novozelandicus:0.16832007777218105371,(Pterocryptus_sp_2:0.04808914974556451755,Pterocryptus_sp_1:0.04200816023329713433)100:0.09752999834807704604)10:0.01092130309554770369,((Xoridesopus_asperus:0.19052081758011052415,Dinocryptus_fulgidipennis:0.15823086893572343992)29:0.01579148685780805417,((Hadrocryptus_n_sp:0.08540249919413038515,(Hadrocryptus_sp:0.09482381381148768940,Anepomius_splendidus:0.19357385325995241088)6:0.00634447736299843454)93:0.08582217296215580160,((Microstenus_falsosus:0.00612811067529428748,Microstenus_canaliculatus:0.02097599417903477093)100:0.16837804187094954078,(Eurycryptus_n_sp_2:0.20749050687475328880,Eurycryptus_n_sp_1:0.17571173129172004690)84:0.04197306623633881989)80:0.03440054043436350378)53:0.02305025816779310288)15:0.00814554181690246154)3:0.00794596836823195131)2:0.00726716702023113420,((Pharzites_sp:0.23845402735826226603,Amrapalia_multimaculata:0.18128933882100708996)35:0.02730686162771349054,(Gabunia_ruficoxis:0.20714703918867341526,((Agonocryptus_physocnemis:0.22317421532898479297,((Schreineria_sp:0.20240522361356583225,Gerdius_sp:0.21929615518761871873)52:0.03156472871005375908,(Arhytis_siamensis:0.04162322135399556394,Arhytis_maculiscutis:0.02649973239195342264)100:0.20585182852556263566)6:0.00859308182274544884)13:0.01664109957306077192,((Dinocryptus_niger:0.16999956150110828723,Torbda_geniculata:0.16365694395200808264)72:0.04288877166897357707,(Dineotropica_lissa:0.15106833559893881325,Cestrus_arcuatus:0.10896842116969587821)91:0.03035544104251874584)12:0.01052721837927222091)4:0.00311280130731831457)8:0.00361541078392010667)2:0.00643225107875273691)100:0.06365945323437345593)55:0.00867163675750349736)96:0.03659639405500802328,(Helcostizus_sp:0.26488793783032027473,(((((Oresbius_sp:0.17683883822470475300,((Cubocephalus_sp_1:0.03607153719933406388,Cubocephalus_sp_2:0.04509645878061457197)100:0.11975378668434749629,Jarva_sp:0.13174681621860742653)91:0.03813672176672106701)85:0.02719083202307035277,Mansa_sp:0.35471616778936054803)31:0.00978314712419619745,(((Giraudia_sp_1:0.15761705941923195851,Polytribax_contiguus:0.21376681181013548749)72:0.03170536209561002766,((Stomacis_sp:0.35617687101083539414,Platymystax_sp:0.19414364139980569424)69:0.00000100000050002909,Rhytura_sp:0.11816524112540861824)96:0.03872932558477702736)31:0.01210799730440171272,Schenkia_sp_1:0.14127013437392713091)29:0.01675602169885243020)33:0.02104760095044354642,Schenkia_sp_2:0.16096277001838435461)99:0.07288842711068135860,((((((((Palpostilpnus_sp:0.28716426580801879265,Isdromas_sp:0.18664565111663175556)36:0.02898808230209624567,(Acrolyta_sp:0.15479226049693331491,(Gelis_sp_1:0.14743031842987350255,Gelis_sp_2:0.19013543982054020853)34:0.00479599280050829573)23:0.02430195164359084947)62:0.02500321335809876228,Bilira_sp:0.17221132501309885376)88:0.03381054180080485250,(Paraphylax_sp:0.20988951587791618292,Odontostoma_sp:0.23423627498312898920)100:0.09713327081349301673)95:0.03962268552227957152,((Dichrogaster_sp:0.22792818475572451664,Phygadeuon_sp:0.20017965505111839919)81:0.04811588502115666383,Pygocryptus_erugatus:0.22116872633269685222)82:0.04897393720402713757)57:0.01421386252047099168,Thrybius_togashii:0.57283729861545418238)93:0.05400818427366874119,((Endasys_sp:0.14658984903790583942,Edaseina_sp:0.22563333638052654462)100:0.09838738484592622624,(Hemiteles_sp:0.18805581640224228179,(((((Phaeogenini_n_genus_2:0.09045548058281351056,Phaeogenini_n_genus_1:0.09673349211891760224)97:0.02474444580934400187,(Phaeogenes_sensu_lato:0.17668766410084102425,Phaeogenes_sensu_stricto:0.07564477652672185748)86:0.04481311533249743295)79:0.01366680142913614775,Dicaelotus_sp:0.15024144421351004475)95:0.05055636969234509476,((Linycus_exhortator:0.18634955388662569065,Platylabini:0.12436171711152782526)41:0.02632110621351992780,(((Vulgichneumon_terminalis:0.14418409618377550641,Vulgichneumon_sp:0.14259748058563170847)86:0.04033308156077300421,(Limonethe_maurator:0.24784912290887781139,Gavrana_sp:0.31616472402484613324)70:0.05091494129875057117)8:0.00257867563716360172,(Trogomorpha_trogiformis:0.23454507527754731022,Coelichneumon_phaenomenon:0.11496157073914586855)27:0.02078075973321831874)69:0.02874818336184662912)80:0.04005698538026934707)100:0.11042182638684941431,(Polyaulon_sp:0.38551900589959764432,(Tamaulipeca_n_sp:0.20947062087801893160,((Ateleute_sp_5:0.08664705181842125015,(Ateleute_sp_2:0.11705166162946657737,Ateleute_sp_4:0.08735390034018539196)73:0.02020276042753363713)67:0.00984227202571594934,(Ateleute_sp_1:0.06798690637253403113,Ateleute_sp_3:0.05572451429341734180)99:0.02206856203533407931)100:0.08307465042862313687)100:0.19995688719236026643)42:0.01473110741506907656)18:0.01216038946438330152)9:0.00932881824631072443)7:0.01725181290081493485)1:0.01288534465248203711,((Bathythrix_sp:0.26616703831504312516,Microleptes_sp:0.39704318623309275971)29:0.04184275667145095912,(((((Pimpla_aequalis:0.36344290422735658908,(((Mesochorus_sp:0.41256290244172216797,(Eiphosoma_sp:0.76993196232380034516,Campoletis_sp:0.31316417189967504786)73:0.10683738482924330648)43:0.06691221055182652866,(Deleboea_sp:0.30305184779761468183,Netelia_sp:0.48355082328495785360)58:0.08519862556958544830)86:0.06487083625604564419,Odontocolon_albotibiale:0.46192745729319867332)81:0.03353195010740493004)42:0.02597276176388134059,Labena_grallator:0.60702129989565545287)68:0.05064294069390488234,((Clasis_n_sp_1:0.13260395336597544103,(Clasis_n_sp_3:0.11047631068072012728,Clasis_n_sp_2:0.08806870107318383323)70:0.01805900403059953335)100:0.17851566708255325877,(Brachycyrtus_ornatus:0.73168654722687809233,Euceros_n_sp:0.49128532297754368141)94:0.12427264519302146095)91:0.06561428013771120060)55:0.03478908753027720735,Agriotypus_armatus:0.60174063315207260150)77:0.03419347228039645858,(Surculus_n_sp:0.26494512398973962819,Adelognathus_sp:0.21777352000325098103)39:0.03840475230635771037)10:0.01381080093550801635)3:0.02295260200102272261)68:0.03546135288700398569)100:0.05074276113377027692)67:0.02577210307728246275)51:0.01422638317101262116,((Dihelus_hylaevorus:0.15202735605415301778,Enclisis_macilenta:0.13898540370400427890)100:0.02221072649322005862,(Xylophrurus_angustus:0.03251180064782356605,Xylophrurus_fasciatus:0.02279457919257588117)100:0.12017696855082529717)100:0.08466141356934231421)30:0.01211099643386954333)31:0.00960970279156837803)96:0.02301064906037953578,(((Ceratomansa_prima:0.13752220032195913713,Ceratomansa_n_sp:0.13026590301172225050)100:0.12220256728977549332,(Myrmeleonostenus_sp_2:0.06657087489424302895,Myrmeleonostenus_sp_1:0.07930908599401478853)100:0.06993980174708408493)45:0.02059584776036587836,(((Wuda_major:0.11206035283769470723,(Wuda_sp_2:0.11951128546358040505,Wuda_sp_1:0.13087058833157436122)100:0.03803674205669130282)100:0.10090919307858593756,(Lophoglutus_sp:0.14105860831391989207,(Lophoglutus_bouceki:0.10058370323024597159,Lorio_austerus:0.15565618995578806016)100:0.03107208357997746223)100:0.04181094526110552129)95:0.02985387940959774791,((Anacis_sp_3:0.11503416347679186471,Anacis_sp_2:0.09757267715284199949)70:0.01383075175286459235,(Anacis_sp_4:0.10441317968637829627,Anacis_sp_5:0.07092631124672332810)100:0.06542848506687194698)88:0.02735207714023860440)26:0.00733223585531575257)80:0.02416410283558314762)65:0.01075790538160547108,((Larpelites_celer:0.23197748292278386195,((((Costifrons_sp_2:0.08639826457131939696,Costifrons_sp_1:0.15097031784340458893)97:0.03974439836640918794,(Ceratophenax_n_sp:0.00817854346536473799,Lavinifia_n_sp:0.03370347996167100818)100:0.23498046102937461543)93:0.01758452605662194287,((Allophatnus_fulvitergus:0.07462850172679862115,Allophatnus_sp_1:0.06483756654633103522)100:0.09092842468168990666,Allophatnus_sp_2:0.12750314194523579281)98:0.04268694725575516297)94:0.02197143408591147387,Palmerella_sp:0.21752063806244859023)53:0.00880344434538261195)84:0.02982080019965294149,((((Hemisphragia_sp:0.22743565908051938118,(Colaulus_sp:0.16212774354243550401,Hylophasma_debilis:0.10466310647415683066)89:0.03146101925102344488)64:0.01988876448946281725,(Amauromorpha_accepta:0.37853899988407713195,(Owenus_sp_1:0.16119809857045208634,(Menaforia_sp:0.21272742971894059716,((Tsirambia_acaulis:0.13104988337754380767,Tricapus_sp:0.13926611937878602410)92:0.03785298848330315852,(Trafana_sp_2:0.05842816628864821310,Trafana_sp_1:0.06104328199679843331)100:0.11283129072552026961)59:0.01855386830356391473)56:0.02424081277167475235)28:0.00481032215406693425)14:0.00639312635456171924)36:0.01374260639406155865,((Baltazaria_sp_3:0.09874565864205842036,(Baltazaria_sp_2:0.08524959558765030088,Baltazaria_sp_1:0.06206254422656059394)100:0.08299008832641310840)84:0.04614066349146788565,((Tolonus_sp:0.11538657453924912322,(Madastenus_n_sp:0.19916217354263110462,Owenus_sp_2:0.15640726978338986841)41:0.02774398204576006624)82:0.08798330399941438340,((Tanyloncha_n_sp:0.18492385923974449802,(Madagascesa_n_sp_1:0.06879239350348351212,Madagascesa_n_sp_2:0.05624694657043535079)100:0.10319151474292376225)75:0.02665329592968624164,(((Isotima_rufithorax:0.13716830465708290676,Isotima_sp:0.14087203153902386199)67:0.02315624111888232861,Isotima_albicineta:0.13055467700401529596)66:0.02111504663840079246,(Gambroides_rangaparensis:0.16143726063873697907,Formostenus_nigrus:0.25603330416392761082)72:0.02851552796036448470)95:0.05134125739504202812)49:0.01247095100169522824)13:0.00627182099877518929)32:0.00953569871967974332)51:0.01737721218262469614,(((((Gotra_marginata:0.11968510735277455848,(Gotra_sp_1:0.23321181612049146636,(Gotra_sp_3:0.05715723634754626969,Gotra_sp_2:0.14039741620072748729)18:0.00369711218399270975)45:0.01945594839205684254)88:0.03547143720735595335,(Cryptanura_boliviensis:0.09812672925771476207,(Cryptanura_sp:0.10495690564676805889,Cryptanura_quadrimaculata:0.15951663224541262620)62:0.02437011782816819044)100:0.09860084039451992577)75:0.05117955009916166920,(((((Thelodon_sp_2:0.21489097434137882647,Thelodon_sp_1:0.14989042754437847949)50:0.03469649982785670550,(Acorystus_albicornis:0.16289351856058331691,((Polycyrtus_tuberculatus:0.08785190156938833816,(Polycyrtus_neglectus:0.07812601468807407745,Polycyrtus_sp:0.10736525724317846908)31:0.01665060791740696419)46:0.01535497585961233952,Bicristella_sp:0.09733680382232509642)100:0.03584937186872646370)99:0.06381372995009718108)28:0.01566646637910952197,(Mesostenus_penetralis:0.14363801982138701963,(Mesostenus_sp:0.20166770964861760462,(Mesostenus_transfuga:0.07626800032254564543,Mesostenus_thoracicus:0.07512183268838470984)100:0.03579386125221797887)96:0.03172935308565584533)31:0.01150573230477046176)52:0.03345787190831480545,(Acromia_sp_2:0.05152479219411290612,Acromia_sp_1:0.05524366916283891815)100:0.19971131745435552474)96:0.02736894113474471618,(Iaria_sp:0.25549896294482887793,Stiromesostenus_nigriceps:0.21170115997437818911)97:0.08824582965160998604)22:0.01612075055557691053)8:0.01594528410937963089,((((Goryphus_sp_2:0.05520135330346115365,((Goryphus_sp_4:0.11821714072593653144,Goryphus_sp_3:0.12116315734247423697)56:0.02366575352474710459,(((Euchalinus_sp_1:0.17490448960156393388,Perjiva_n_sp:0.10680781766737380833)32:0.01358024261798141882,Euchalinus_sp_2:0.07815466572610442475)58:0.01868710179842464347,(Skeatia_sp:0.06863056548110810229,(Goryphus_sp_1:0.10902927266431561293,(Skeatia_suishana:0.03619086000824696392,Skeatia_rugosa:0.05747830742130254078)98:0.04331096289344651962)69:0.01886492990580920445)41:0.01149278578105850102)71:0.03729209846087581243)46:0.01264344253207286273)60:0.04129069824958781637,(Vagenatha_spinosa:0.09518865157293605883,Stetlolophus_axillaris:0.01574905207656047620)98:0.15795598408404859514)40:0.00989486645233219296,(Takastenus_sp_2:0.22320420865632462082,Takastenus_sp_1:0.07445345428958155543)100:0.04208447351122675262)57:0.06885107189605205180,(Listrognathus_sp_3:0.13892903982450241496,(Listrognathus_sp_1:0.08440401440689108969,(Mesostenidea_sp_2:0.07730104694375124208,Listrognathus_albomaculata:0.08319425089830967401)87:0.01583643909516591064)94:0.02488489173321628209)100:0.03633930969366177405)28:0.02641458430862272597)6:0.01365854782335803458,(((((((Melcha_sp_2:0.02685446022179693512,Melcha_sp_1:0.06573671897571033151)100:0.06432831353834818355,Melcha_albispina:0.09685543506867727581)100:0.09270796665537973935,(((Nematopodius_sp_1:0.13960275277268888172,Nematopodius_sp_2:0.18302629219994748233)100:0.04512440133165757788,(Picardiella_sp_1:0.11292203576973368351,Picardiella_sp_2:0.09258685042839608081)100:0.13557491445462679924)35:0.01783394397930119016,(Irabatha_sp:0.20113254272041386495,Diloa_sp:0.19540959097369478559)17:0.02759318400214330613)1:0.01215918147424688463)1:0.00631967577954070745,(Sphecotonus_poliorcetus:0.21071061052087503018,(Stenarella_insidiator:0.07920625633358817363,Stenarella_victoriae:0.13436281954462941934)100:0.13746247458560284516)32:0.03625672324830402776)1:0.00820696549478752702,((Necolio_sp_4:0.23859049595906806074,(Necolio_sp_3:0.10306432116295939638,Necolio_sp_2:0.15030700797900958809)100:0.04713085285447538714)100:0.06833476503147367653,Necolio_sp_1:0.19340579895204798588)59:0.02374370298201914503)0:0.00796817081768744565,((Hoeocryptus_bellicosus:0.10332166811796857087,(Larpelites_sp:0.08205033181838071454,Hoeocryptus_sp_1:0.05658589100104474690)92:0.01705509286311896258)98:0.04349361447567685196,(Hoeocryptus_sp_3:0.11161399671507828135,Hoeocryptus_sp_2:0.05432778453705978949)100:0.03112802323007804114)100:0.06899389734650880623)0:0.00545598199803424763,(((Nematocryptus_leptonotus:0.12246689274644907697,Nematocryptus_sp:0.12249304840513038084)100:0.09666181796613845800,Mesophragis_inermis:0.18352566059856603720)13:0.01145052913282758669,(Friona_sp_2:0.12941657538477518985,Friona_sp_1:0.18264884976893400181)84:0.05010101889410441961)7:0.01152347564052151954)1:0.00639437284187372584)29:0.01167718324835955064)25:0.00767392174427495178)82:0.04275921418116890999)59:0.00950304863079090741,((Diapetimorpha_sp_1:0.13597053255044375120,(Diapetimorpha_sp_2:0.07111340029539305052,(Bicryptella_sp:0.17189805603132979339,Diapetimorpha_alabama:0.11237547788950587313)99:0.00784350520621615067)99:0.05959965221286625536)99:0.05000901580311582773,((Debilos_indistinctum:0.22839467585388290027,Debilos_soror:0.20802946326455387660)96:0.05370913012489634403,Cryptoxenodon_metamorphus_gen_et_sp_nov:0.22517380588570143352)70:0.03640357505067003119)71:0.04156639058259475883)2:0.00410392877498340185,((((Glodianus_sp_2:0.00759273757401662374,Glodianus_sp_1:0.09869026432793293058)99:0.04027683069607409377,(Dicamixus_lamprocryptus:0.04127265952918563602,(Lamprocryptus_sp_2:0.06846894830756845851,Lamprocryptus_sp_1:0.06786254443797284930)100:0.04813450650663016195)89:0.01064368917408376088)100:0.19270151961605772040,(Eknomia_nigra:0.23955977758865903970,Polyphrix_cristata:0.26034863380204115169)27:0.02815253722080594476)40:0.02896497585483545981,((Neocryptopteryx_blanchardi:0.13476166325858243700,((Dotocryptus_n_sp:0.14424497740122088629,Dotocryptus_bellicosus:0.06554922536062872396)98:0.03482315534476038144,(((Acroricnus_peronatus:0.09239239718945402302,Acroricnus_stylator:0.10479477822768021311)100:0.05210974484033107507,(Osprynchotus_gueinzii:0.07871035574180534899,Osprynchotus_objurgator:0.05768302583284691532)100:0.18696768181025819056)93:0.02837020480366343050,(Photocryptus_concinnus:0.21625858766382388687,(Messatoporus_euryoikos:0.11203971101117808640,(Messatoporus_campanulatus:0.11913953859681371272,(Messatoporus_discoidalis:0.10330271635244335504,Messatoporus_compressicornis:0.09923400106092614137)51:0.01312388957839263036)47:0.01356310606516974125)100:0.06599279460335683023)98:0.03888303729577983342)94:0.01963775887934691641)92:0.02047560665991591047)56:0.01110027731124713611,((Gyropyga_nigra:0.17885440376403136109,((Thrybius_sp_3:0.13304554244544028463,(Thrybius_sp_4:0.18122344881284010998,(Thrybius_praedator:0.08598893710057420314,(Thrybius_sp_1:0.02612080917341342776,Thrybius_sp_2:0.03855759582392073032)100:0.06044254065303170109)98:0.04096248425644994501)31:0.00379930713017650459)100:0.07293767532114479868,(Etha_sp:0.17568028990592404748,((Apsilops_hirtifrons:0.24544936285954738198,(Thrybius_togashi:0.15171232724359726141,(Gambrus_polyphemi:0.02133527009477773767,Gambrus_ultimus:0.03336511731499636202)100:0.11429426725256448816)99:0.05305883540141775184)78:0.02917871597449376783,(Brussinocryptus_orientalis:0.22118624212144183394,(((Hoplocryptus_sp:0.06689825955735320684,Aritranis_sp_2:0.11565028508458934098)81:0.01137430730150708336,Aritranis_sp_1:0.12062460765572255439)96:0.06371195310730219663,(((Idiolispa_sp:0.09032850413397783274,(Hidryta_fusiventris:0.04686056538444528796,Hidryta_frater:0.09350875479466590201)100:0.05074335481278641202)33:0.01371455235087574998,(Agrothereutes_abbreviatus:0.06149899180221443662,Agrothereutes_sp:0.07706236413665114304)95:0.04137093658031228138)25:0.00813411942355696076,(Paragambrus_sapporoni:0.06125313467808126550,(Trychosis_reflexa:0.03417696775203165477,(Trychosis_sp:0.01825716582713775293,Trychosis_exulans:0.02588582543508692949)100:0.01721621880068109969)100:0.03298936804106203380)100:0.05917933070117474548)98:0.04764523886444534118)83:0.03501069832787858521)17:0.00666943090180603486)55:0.01882090133627103284)33:0.00785721212827506996)70:0.01383930922420135122)89:0.03379270142001083305,(((((Aeglocryptus_cleonis:0.13514083366973375644,Trachysphyrus_agenor:0.06299957890781680836)97:0.02643141180444934582,Xiphonychidion_horsti:0.08866406487288101823)68:0.01761636853350372761,(Cryptopteryx_columbianus:0.11097140099945776437,(Araucacis_leptaulax:0.09924889497587101317,Aglaodina_cribricollis:0.09125471627222060678)43:0.01179831916254844501)40:0.01123157406546445615)38:0.00665673519361050479,((Chilecryptus_rhadinus:0.07910584144346802238,(Phycitiplex_sp_2:0.10032439441775777011,(Phycitiplex_charieis:0.07379192572925678817,Phycitiplex_sp_1:0.07999814338869337682)26:0.00904454438894859540)90:0.02621222224287154609)64:0.01661094611611559774,Itamuton_rufitibia:0.11079927968951962247)24:0.00649587861263508943)91:0.02005759809198569277,(Anacis_rubripes:0.09924567796035534128,Anacis_festiva:0.09064266997406904280)99:0.03748048235103044329)95:0.01805022575035586038)49:0.01070102593757083637)45:0.01165488067005193001)8:0.00499580768338202860)34:0.01177276901142708387)47:0.02166718888616111366)72:0.04877715423047850052,(((Rhinium_sp_2:0.06260184355796044597,Rhinium_sp_1:0.03598620466737792456)100:0.08280334772124305076,((Lymeon_orbus:0.16438282191796096954,(Lymeon_cinctipes:0.08925923697040089033,Lymeon_sp:0.06445452502035721454)96:0.02747902777507741506)28:0.00909620700302482023,(Mallochia_strigosa:0.17443826491127881195,Mallochia_frontalis:0.12221723279358287506)75:0.07019187746164624875)17:0.01135875880222018616)29:0.02261496213024159069,(Basileucus_venturii:0.15075841373450171723,(Lamprocryptidea_sp:0.10402936605825298388,(Baryceros_audax:0.14096744136031175154,Baryceros_texanus:0.12221626921138187272)98:0.01185002563372205414)99:0.06492791217519945646)92:0.03764661778866782577)13:0.00824566129891304324)32:0.01138744362727004897,((Pachysomoides_fulvus:0.09482160849999818342,Pachysomoides_sp:0.10147662634493069544)100:0.04376922122189259162,(Toechorychus_amapaeus:0.09241730027355384014,Toechorychus_pirrus:0.09212250710290836864)100:0.06124247744840463636)100:0.02965035761364676753)39:0.00954432397535699348)98:0.04579826899119140982)94:0.02920262685458158841)58:0.01117825398424270381,Bathyzonus_sp:0.16973031214355038809);
